# Supplementary material for: sTim-3 alleviates liver injury via regulation of the immunity microenvironment and autophagy
Source: Cell Death Discov. 2020 Jul 22;6:62. doi: 10.1038/s41420-020-00299-7 (PMC7376253; doi:10.1038/s41420-020-00299-7)
Supplement: Supplementary file 6 — Supplementary Tables 1 and 2 [file 41420_2020_299_MOESM6_ESM.xls]

## Sheet: Supplementary Table 1
Subject ID	Age (year)	Sex	ALT (U/L)	AST (U/L)	Serum bilirubin (umol/L)	WBC (109/L)	Monocytes (%)	Albumin (g/dl)	Cr (umol/L)	INR
ACLF1	40	Male	824	308	323	13.8	8.4	33.8	62	8.69
ACLF2	48	Male	697	560	352	8.1	6.4	30.9	82	2.81
ACLF3	37	Male	921		257.3	6.2		28.7	73	1.96
ACLF4	46	Male	29		222	10.2		27.6	68	1.29
ACLF5	42	Male	124	86	225	23.7	4.7	29	80	1.33
ACLF6	55	Male	310	156	264	3.9	9.3	34.6	65	1.48
ACLF7	46	Female	156	43	115	12.8	4.8	30.5	60	1.69
ACLF8	73	Male	1569	994	93	4.9	14.7	39.5	85	1.41
DC-LC1	62	Male	9	27	38	2.3	9.6	33.6	59	1.34
DC-LC2	61	Male	47	60	519	1.9	9.1	34	52	1.46
DC-LC3	49	Male	626	239	509	5	10.8	29.5	75	2.19
DC-LC4	54	Female	29	52	85.7	5	9.1	36.3	49	1.48
DC-LC5	65	Male	15	26	27	1.8	10.9	34.6	64	1.28
DC-LC6	72	Male	20	26	29.3	2.6	8.8	38.8	78	1.26
DC-LC7	71	Male	409	403	67	1.9	9.8	29.2	106	1.44
DC-LC8	33	Male	16	23	40	5.8	7.5	33.9	80	1.45
C-LC1	62	Male	23	27	12	5.8	4.8	44.3	77	-
C-LC2	41	Female	12	57	16	2	9	45.5	68	-
C-LC3	56	Male	38	22	8	5.2	5.4	47.8	72	-
C-LC4	57	Male	44	64	10	7.1	11.8	38.4	115	-
C-LC5	45	Male	44	42	20	2.2	7.8	48.3	61	-
C-LC6	55	Male	22	21	17	3.2	6.6	48.3	69	-
C-LC7	78	Male	32	47	15	3.4	4.7	32	60	-
C-LC8	40	Male	15	27	41	8.3	6.2	42.1	103	-
CHB1	58	Female	29	30	9	4	7.5	45.1	58	-
CHB2	70	Male	24	26	10	5.2	5.9	43.1	83	-
CHB3	67	Female	25	25	12	5.7	4.4	44.3	68	-
CHB4	43	Male	22	25	14	4.8	5.8	50.9	88	-
CHB5	73	Female	40	20	11	3	9.3	41.9	63	-
CHB6	41	Female	13	20	12	4.5	6	46.5	66	-
CHB7	47	Male	29	30	11	6	4.5	47.8	106	-
CHB8	57	Male	28	35	22	3.7	6.2	45.5	73	-
HC1	39	Male	18	-	10	6.8	7.9	48	64	-
HC2	43	Female	9	-	7	5.5	5.8	48.5	43	-
HC3	39	Male	15	-	20	7.4	5.7	47.9	83	-
HC4	39	Female	7	-	4	4.5	3.5	48.2	49	-
HC5	48	Male	11	-	14	4.8	4.8	52.2	88	-
HC6	50	Female	35	-	10	6.5	6.9	44.5	53	-
HC7	46	Male	10	-	15	6	6.8	49.5	75	-
HC8	48	Male	32	25	13	6.8	7.3	49.4	70	-
HC9	47	Male	29	30	11	6	4.5
HC10	62	Male	25	25	10	5.8	7.8
HC11	62	Male	22	32	9	6.5	4.6
HC12	55	Male	29	20	18	5.8	5.2
HC13	46	Female	17	19	10	4.1	8.4
HC14	48	Female	20	24	8	6.2	3.9
HC15	43	Male	22	25	14	4.8	5.8
HC16	35	Male	19	20	12	5.3	10.3
HC17	44	Male	33	22	7	9.4	6
HC18	39	Male	20	49	13	5.8	6.3
HC19	45	Male	17	19	16	5.5	5.5
HC20	45	Male	9	14	16	9.2	7.5
HC21	45	Male	39	32	15	8.7	8.2
HC22	41	Female	11	18	12	6.8	7.3
HC23	43	Male	20	22	16	5.9	5.9
HC24	41	Female	10	17	10	4.3	5.6
HC25	40	Male	22	21	13	10.2	7.1
HC26	44	Male	25	25	13	6.9	4.6
HC27	50	Female	10	16	9	5.3	4.5
HC28	45	Male	12	22	16	6.3	6.6
HC29	43	Male	27	25	12	6.2	5.8
HC30	48	Male	14	19	14	4.2	6.7
HC31	46	Female	14	22	14	8.2	7
HC32	39	Male	17	22	16	7	7.2
HC33	38	Male	15	21	12	4.5	5.1
HC34	41	Female	15	21	8	6.9	4.3
HC35	46	Male	42	28	14	7.1	5.8
HC36	46	Female	8	17	5	5.1	3.9
HC37	44	Female	48	41	9	6.6	4.6
HC38	46	Female	21	24	12	8.4	6.8
HC39	46	Male	28	24	5	6.1	10.8
HC40	47	Male	38	26	9	6.1	9.6
HC41	46	Female	8	17	16	4.7	7
HC42	39	Female	23	31	12	7.1	6.2
HC43	39	Male	68	32	8	6	5.5
HC44	44	Female	8	16	6	6.5	3.8
HC45	46	Female	13	21	9	5.8	6.7

## Sheet: Supplementary Table 2
		Supplementary table 2 Selection of subjects for each figures
Subject ID	Fig.1 The plasma sTim-3 and membraneTim-3 on monocytes	Fig.2 LPS-induced monocytic cytokine production affected by recombinant sTim-3	Fig.3 Recombinant sTim-3 infiltration into the monocytes	Fig.4 The inhibition of HMGB1 translocation and release in monocytes by recombinantsTim-3	Fig.5 The autophagy promotion of monocytes by recombinant sTim-3
ACLF1	+
ACLF2	+
ACLF3	+
ACLF4	+
ACLF5	+
ACLF6	+
ACLF7	+
ACLF8	+
DC-LC1	+
DC-LC2	+
DC-LC3	+
DC-LC4	+
DC-LC5	+
DC-LC6	+
DC-LC7	+
DC-LC8	+
C-LC1	+
C-LC2	+
C-LC3	+
C-LC4	+
C-LC5	+
C-LC6	+
C-LC7	+
C-LC8	+
CHB1	+
CHB2	+
CHB3	+
CHB4	+
CHB5	+
CHB6	+
CHB7	+
CHB8	+
HC1	+
HC2	+
HC3	+
HC4	+
HC5	+
HC6	+
HC7	+
HC8	+
HC9		+		+
HC10		+		+
HC11		+		+
HC12		+		+
HC13		+		+
HC14		+		+
HC15		+		+
HC16		+		+
HC17		+		+
HC18		+		+
HC19		+		+
HC20		+		+
HC21		+		+
HC22		+		+
HC23			+
HC24			+
HC25			+
HC26			+
HC27			+
HC28			+
HC29			+
HC30			+
HC31			+
HC32			+
HC33					+
HC34					+
HC35					+
HC36					+
HC37					+
HC38					+
HC39					+
HC40					+
HC41					+
HC42					+
HC43					+
HC44					+
